# Supplementary material for: Systematic Review of Safety of MF59-Adjuvanted Influenza Vaccine in Older Adults
Source: Vaccines (Basel). 2026 Apr 17;14(4):360. doi: 10.3390/vaccines14040360 (PMC13120004; doi:10.3390/vaccines14040360)
Supplement: Supplementary file 1 [file vaccines-14-00360-s001.zip]

Archive with 1 entries (1 files):
- vaccines-4233287-supplementary.pdf
